# Supplementary material for: Carbapenemase genes in clinical and environmental isolates of Acinetobacter spp. from Quito, Ecuador
Source: PeerJ. 2024 Apr 25;12:e17199. doi: 10.7717/peerj.17199 (PMC11056107; doi:10.7717/peerj.17199)
Supplement: Supplemental Information 5 [file peerj-12-17199-s005.fas]

>OP796738.1 Acinetobacter baumannii strain Aba 14 RNA polimerae subunit B (rpoB) gene partial cds
KEEYKIFEEAARERVIRLLKGQESNGGGSTKRGDKLSEDLLSGLELVDLLEIQPADEAIAERLTQIQVFLKEKSAEIDEKFAEKKRKLATGDELTTGVLKVVKVYLAVKRRIQPGDKMAGRHGNKGVVSNILPVEDMPHDANGVPVDIVLNPLGVPSRMNVGQILETHLGMAAKGLGDKIEKMLKEQRTVLELREFLDKIYNKVGGEQEDLDSLTDEEILALAGNLRAGVPLATPVFDGAEESQIKDLLELADISRTGQTVLFDGRTGEQFDRPVTVGYMYMLKLNHLV
>OP796739.1 Acinetobacter baumannii strain Aba 115 RNA polimerae subunit B (rpoB) gene partial cds
KEEYKIFEEAARERVIRLLKGQESNGGGSTKRGDKLSEDLLSGLELVDLLEIQPADEAIAERLTQIQVFLKEKSAEIDEKFAEKKRKLATGDELTTGVLKVVKVYLAVKRRIQPGDKMAGRHGNKGVVSNILPVEDMPHDANGVPVDIVLNPLGVPSRMNVGQILETHLGMAAKGLGDKIEKMLKEQRTVLELREFLDKIYNKVGGEQEDLDSLTDEEILALAGNLRAGVPLATPVFDGAEESQIKDLLELADISRTGQTVLFDGRTGEQFDRPVTVGYMYMLKLNHLV
>OP796740.1 Acinetobacter baumannii strain Aba 117 RNA polimerae subunit B (rpoB) gene partial cds
KEEYKIFEEAARERVIRLLKGQESNGGGSTKRGDKLSEDLLSGLELVDLLEIQPADEAIAERLTQIQVFLKEKSAEIDEKFAEKKRKLATGDELTTGVLKVVKVYLAVKRRIQPGDKMAGRHGNKGVVSNILPVEDMPHDANGVPVDIVLNPLGVPSRMNVGQILETHLGMAAKGLGDKIEKMLKEQRTVLELREFLDKIYNKVGGEQEDLDSLTDEEILALAGNLRAGVPLATPVFDGAEESQIKDLLELADISRTGQTVLFDGRTGEQFDRPVTVGYMYMLKLNHLV
>OP796741.1 Acinetobacter baumannii strain Aba 122 RNA polimerae subunit B (rpoB) gene partial cds
KEEYKIFEEAARERVIRLLKGQESNGGGSTKRGDKLSEDLLSGLELVDLLEIQPADEAIAERLTQIQVFLKEKSAEIDEKFAEKKRKLATGDELTTGVLKVVKVYLAVKRRIQPGDKMAGRHGNKGVVSNILPVEDMPHDANGVPVDIVLNPLGVPSRMNVGQILETHLGMAAKGLGDKIEKMLKEQRTVLELREFLDKIYNKVGGEQEDLDSLTDEEILALAGNLRAGVPLATPVFDGAEESQIKDLLELADISRTGQTVLFDGRTGEQFDRPVTVGYMYMLKLNHLV
>OP796742.1 Acinetobacter baumannii strain Aba 176 RNA polimerae subunit B (rpoB) gene partial cds
KEEYKIFEEAARERVIRLLKGQESNGGGSTKRGDKLSEDLLSGLELVDLLEIQPADEAIAERLTQIQVFLKEKSAEIDEKFAEKKRKLATGDELTTGVLKVVKVYLAVKRRIQPGDKMAGRHGNKGVVSNILPVEDMPHDANGVPVDIVLNPLGVPSRMNVGQILETHLGMAAKGLGDKIEKMLKEQRTVLELREFLDKIYNKVGGEQEDLDSLTDEEILALAGNLRAGVPLATPVFDGAEESQIKDLLELADISRTGQTVLFDGRTGEQFDRPVTVGYMYMLKLNHLV
>OP796743.1 Acinetobacter baumannii strain Aba 181 RNA polimerae subunit B (rpoB) gene partial cds
KEEYKIFEEAARERVIRLLKGQESNGGGSTKRGDKLSEDLLSGLELVDLLEIQPADEAIAERLTQIQVFLKEKSAEIDEKFAEKKRKLATGDELTTGVLKVVKVYLAVKRRIQPGDKMAGRHGNKGVVSNILPVEDMPHDANGVPVDIVLNPLGVPSRMNVGQILETHLGMAAKGLGDKIEKMLKEQRTVLELREFLDKIYNKVGGEQEDLDSLTDEEILALAGNLRAGVPLATPVFDGAEESQIKDLLELADISRTGQTVLFDGRTGEQFDRPVTVGYMYMLKLNHLV
>OP796744.1 Acinetobacter baumannii strain Aba 252 RNA polimerae subunit B (rpoB) gene partial cds
KEEYKIFEEAARERVIRLLKGQESNGGGSTKRGDKLSEDLLSGLELVDLLEIQPADEAIAERLTQIQVFLKEKSAEIDEKFAEKKRKLATGDELTTGVLKVVKVYLAVKRRIQPGDKMAGRHGNKGVVSNILPVEDMPHDANGVPVDIVLNPLGVPSRMNVGQILETHLGMAAKGLGDKIEKMLKEQRTVLELREFLDKIYNKVGGEQEDLDSLTDEEILALAGNLRAGVPLATPVFDGAEESQIKDLLELADISRTGQTVLFDGRTGEQFDRPVTVGYMYMLKLNHLV
>OP796745.1 Acinetobacter baumannii strain Aba 255 RNA polimerae subunit B (rpoB) gene partial cds
KEEYKIFEEAARERVIRLLKGQESNGGGSTKRGDKLSEDLLSGLELVDLLEIQPADEAIAERLTQIQVFLKEKSAEIDEKFAEKKRKLATGDELTTGVLKVVKVYLAVKRRIQPGDKMAGRHGNKGVVSNILPVEDMPHDANGVPVDIVLNPLGVPSRMNVGQILETHLGMAAKGLGDKIEKMLKEQRTVLELREFLDKIYNKVGGEQEDLDSLTDEEILALAGNLRAGVPLATPVFDGAEESQIKDLLELADISRTGQTVLFDGRTGEQFDRPVTVGYMYMLKLNHLV
>OP796746.1 Acinetobacter baumannii strain Aba 259 RNA polimerae subunit B (rpoB) gene partial cds
KEEYKIFEEAARERVIRLLKGQESNGGGSTKRGDKLSEDLLSGLELVDLLEIQPADEAIAERLTQIQVFLKEKSAEIDEKFAEKKRKLATGDELTTGVLKVVKVYLAVKRRIQPGDKMAGRHGNKGV
>OP796747.1 Acinetobacter baumannii strain Aba 499 RNA polimerae subunit B (rpoB) gene partial cds
KEEYKIFEEAARERVIRLLKGQESNGGGSTKRGDKLSEDLLSGLELVDLLEIQPADEAIAERLTQIQVFLKEKSAEIDEKFAEKKRKLATGDELTTGVLKVVKVYLAVKRRIQPGDKMAGRHGNKGVVSNILPVEDMPHDANGVPVDIVLNPLGVPSRMNVGQILETHLGMAAKGLGDKIEKMLKEQRTVLELREFLDKIYNKVGGEQEDLDSLTDEEILALAGNLRAGVPLATPVFDGAEESQIKDLLELADISRTGQTVLFDGRTGEQFDRPVTVGYMYMLKLNHLV
>OP796748.1 Acinetobacter baumannii strain Aba 502 RNA polimerae subunit B (rpoB) gene partial cds
KEEYKIFEEAARERVIRLLKGQESNGGGSTKRGDKLSEDLLSGLELVDLLEIQPADEAIAERLTQIQVFLKEKSAEIDEKFAEKKRKLATGDELTTGVLKVVKVYLAVKRRIQPGDKMAGRHGNKGVVSNILPVEDMPHDANGVPVDIVLNPLGVPSRMNVGQILETHLGMAAKGLGDKIEKMLKEQRTVLELREFLDKIYNKVGGEQEDLDSLTDEEILALAGNLRAGVPLATPVFDGAEESQIKDLLELADISRTGQTVLFDGRTGEQFDRPVTVGYMYMLKLNHLV
>OP796749.1 Acinetobacter baumannii strain Aba 540 RNA polimerae subunit B (rpoB) gene partial cds
KEEYKIFEEAARERVIRLLKGQESNGGGSTKRGDKLSEDLLSGLELVDLLEIQPADEAIAERLTQIQVFLKEKSAEIDEKFAEKKRKLATGDELTTGVLKVVKVYLAVKRRIQPGDKMAGRHGNKGVVSNILPVEDMPHDANGVPVDIVLNPLGVPSRMNVGQILETHLGMAAKGLGDKIEKMLKEQRTVLELREFLDKIYNKVGGEQEDLDSLTDEEILALAGNLRAGVPLATPVFDGAEESQIKDLLELADISRTGQTVLFDGRTGEQFDRPVTVGYMYMLKLNHLV
>OP796750.1 Acinetobacter baumannii strain Aba 577 RNA polimerae subunit B (rpoB) gene partial cds
KEEYKIFEEAARERVIRLLKGQESNGGGSTKRGDKLSEDLLSGLELVDLLEIQPADEAIAERLTQIQVFLKEKSAEIDEKFAEKKRKLATGDELTTGVLKVVKVYLAVKRRIQPGDKMAGRHGNKGVVSNILPVEDMPHDANGVPVDIVLNPLGVPSRMNVGQILETHLGMAAKGLGDKIEKMLKEQRTVLELREFLDKIYNKVGGEQEDLDSLTDEEILALAGNLRAGVPLATPVFDGAEESQIKDLLELADISRTGQTVLFDGRTGEQFDRPVTVGYMYMLKLNHLV
>OP796751.1 Acinetobacter baumannii strain Aba 578 RNA polimerae subunit B (rpoB) gene partial cds
KEEYKIFEEAARERVIRLLKGQESNGGGSTKRGDKLSEDLLSGLELVDLLEIQPADEAIAERLTQIQVFLKEKSAEIDEKFAEKKRKLATGDELTTGVLKVVKVYLAVKRRIQPGDKMAGRHGNKGVVSNILPVEDMPHDANGVPVDIVLNPLGVPSRMNVGQILETHLGMAAKGLGDKIEKMLKEQRTVLELREFLDKIYNKVGGEQEDLDSLTDEEILALAGNLRAGVPLATPVFDGAEESQIKDLLELADISRTGQTVLFDGRTGEQFDRPVTVGYMYMLKLNHLV
>OP796752.1 Acinetobacter baumannii strain Aba 579 RNA polimerae subunit B (rpoB) gene partial cds
KEEYKIFEEAARERVIRLLKGQESNGGGSTKRGDKLSEDLLSGLELVDLLEIQPADEAIAERLTQIQVFLKEKSAEIDEKFAEKKRKLATGDELTTGVLKVVKVYLAVKRRIQPGDKMAGRHGNKGVVSNILPVEDMPHDANGVPVDIVLNPLGVPSRMNVGQILETHLGMAAKGLGDKIEKMLKEQRTVLELREFLDKIYNKVGGEQEDLDSLTDEEILALAGNLRAGVPLATPVFDGAEESQIKDLLELADISRTGQTVLFDGRTGEQFDRPVTVGYMYMLKLNHLV
>OP796753.1 Acinetobacter baumannii strain Aba 580 RNA polimerae subunit B (rpoB) gene partial cds
KEEYKIFEEAARERVIRLLKGQESNGGGSTKRGDKLSEDLLSGLELVDLLEIQPADEAIAERLTQIQVFLKEKSAEIDEKFAEKKRKLATGDELTTGVLKVVKVYLAVKRRIQPGDKMAGRHGNKGVVSNILPVEDMPHDANGVPVDIVLNPLGVPSRMNVGQILETHLGMAAKGLGDKIEKMLKEQRTVLELREFLDKIYNKVGGEQEDLDSLTDEEILALAGNLRAGVPLATPVFDGAEESQIKDLLELADISRTGQTVLFDGRTGEQFDRPVTVGYMYMLKLNHLV
>OP796754.1 Acinetobacter baumannii strain Aba 581 RNA polimerae subunit B (rpoB) gene partial cds
KEEYKIFEEAARERVIRLLKGQESNGGGSTKRGDKLSEDLLSGLELVDLLEIQPADEAIAERLTQIQVFLKEKSAEIDEKFAEKKRKLATGDELTTGVLKVVKVYLAVKRRIQPGDKMAGRHGNKGVVSNILPVEDMPHDANGVPVDIVLNPLGVPSRMNVGQILETHLGMAAKGLGDKIEKMLKEQRTVLELREFLDKIYNKVGGEQEDLDSLTDEEILALAGNLRAGVPLATPVFDGAEESQIKDLLELADISRTGQTVLFDGRTGEQFDRPVTVGYMYMLKLNHLV
>OP796755.1 Acinetobacter baumannii strain Aba 582 RNA polimerae subunit B (rpoB) gene partial cds
KEEYKIFEEAARERVIRLLKGQESNGGGSTKRGDKLSEDLLSGLELVDLLEIQPADEAIAERLTQIQVFLKEKSAEIDEKFAEKKRKLATGDELTTGVLKVVKVYLAVKRRIQPGDKMAGRHGNKGVVSNILPVEDMPHDANGVPVDIVLNPLGVPSRMNVGQILETHLGMAAKGLGDKIEKMLKEQRTVLELREFLDKIYNKVGGEQEDLDSLTDEEILALAGNLRAGVPLATPVFDGAEESQIKDLLELADISRTGQTVLFDGRTGEQFDRPVTVGYMYMLKLNHLV
>OP796756.1 Acinetobacter baumannii strain Aba 589 RNA polimerae subunit B (rpoB) gene partial cds
KEEYKIFEEAARERVIRLLKGQESNGGGSTKRGDKLSEDLLSGLELVDLLEIQPADEAIAERLTQIQVFLKEKSAEIDEKFAEKKRKLATGDELTTGVLKVVKVYLAVKRRIQPGDKMAGRHGNKGVVSNILPVEDMPHDANGVPVDIVLNPLGVPSRMNVGQILETHLGMAAKGLGDKIEKMLKEQRTVLELREFLDKIYNKVGGEQEDLDSLTDEEILALAGNLRAGVPLATPVFDGAEESQIKDLLELADISRTGQTVLFDGRTGEQFDRPVTVGYMYMLKLNHLV
>OP796757.1 Acinetobacter baumannii strain Aba 590 RNA polimerae subunit B (rpoB) gene partial cds
KEEYKIFEEAARERVIRLLKGQESNGGGSTKRGDKLSEDLLSGLELVDLLEIQPADEAIAERLTQIQVFLKEKSAEIDEKFAEKKRKLATGDELTTGVLKVVKVYLAVKRRIQPGDKMAGRHGNKGVVSNILPVEDMPHDANGVPVDIVLNPLGVPSRMNVGQILETHLGMAAKGLGDKIEKMLKEQRTVLELREFLDKIYNKVGGEQEDLDSLTDEEILALAGNLRAGVPLATPVFDGAEESQIKDLLELADISRTGQTVLFDGRTGEQFDRPVTVGYMYMLKLNHLV
>OP796758.1 Acinetobacter baumannii strain Aba 608 RNA polimerae subunit B (rpoB) gene partial cds
KEEYKIFEEAARERVIRLLKGQESNGGGSTKRGDKLSEDLLSGLELVDLLEIQPADEAIAERLTQIQVFLKEKSAEIDEKFAEKKRKLATGDELTTGVLKVVKVYLAVKRRIQPGDKMAGRHGNKGVVSNILPVEDMPHDANGVPVDIVLNPLGVPSRMNVGQILETHLGMAAKGLGDKIEKMLKEQRTVLELREFLDKIYNKVGGEQEDLDSLTDEEILALAGNLRAGVPLATPVFDGAEESQIKDLLELADISRTGQTVLFDGRTGEQFDRPVTVGYMYMLKLNHLV
>OP796759.1 Acinetobacter baumannii strain Aba 610 RNA polimerae subunit B (rpoB) gene partial cds
KEEYKIFEEAARERVIRLLKGQESNGGGSTKRGDKLSEDLLSGLELVDLLEIQPADEAIAERLTQIQVFLKEKSAEIDEKFAEKKRKLATGDELTTGVLKVVKVYLAVKRRIQPGDKMAGRHGNKGVVSNILPVEDMPHDANGVPVDIVLNPLGVPSRMNVGQILETHLGMAAKGLGDKIEKMLKEQRTVLELREFLDKIYNKVGGEQEDLDSLTDEEILALAGNLRAGVPLATPVFDGAEESQIKDLLELADISRTGQTVLFDGRTGEQFDRPVTVGYMYMLKLNHLV
>OP796760.1 Acinetobacter baumannii strain Aba 659 RNA polimerae subunit B (rpoB) gene partial cds
KEEYKIFEEAARERVIRLLKGQESNGGGSTKRGDKLSEDLLSGLELVDLLEIQPADEAIAERLTQIQVFLKEKSAEIDEKFAEKKRKLATGDELTTGVLKVVKVYLAVKRRIQPGDKMAGRHGNKGVVSNILPVEDMPHDANGVPVDIVLNPLGVPSRMNVGQILETHLGMAAKGLGDKIEKMLKEQRTVLELREFLDKIYNKVGGEQEDLDSLTDEEILALAGNLRAGVPLATPVFDGAEESQIKDLLELADISRTGQTVLFDGRTGEQFDRPVTVGYMYMLKLNHLV
>OP796761.1 Acinetobacter baumannii strain Aba 669 RNA polimerae subunit B (rpoB) gene partial cds
KEEYKIFEEAARERVIRLLKGQESNGGGSTKRGDKLSEDLLSGLELVDLLEIQPADEAIAERLTQIQVFLKEKSAEIDEKFAEKKRKLATGDELTTGVLKVVKVYLAVKRRIQPGDKMAGRHGNKGV
>OP796762.1 Acinetobacter baumannii strain Aba 687 RNA polimerae subunit B (rpoB) gene partial cds
KEEYKIFEEAARERVIRLLKGQESNGGGSTKRGDKLSEDLLSGLELVDLLEIQPADEAIAERLTQIQVFLKEKSAEIDEKFAEKKRKLATGDELTTGVLKVVKVYLAVKRRIQPGDKMAGRHGNKGVVSNILPVEDMPHDANGVPVDIVLNPLGVPSRMNVGQILETHLGMAAKGLGDKIEKMLKEQRTVLELREFLDKIYNKVGGEQEDLDSLTDEEILALAGNLRAGVPLATPVFDGAEESQIKDLLELADISRTGQTVLFDGRTGEQFDRPVTVGYMYMLKLNHLV
>OP796763.1 Acinetobacter baumannii strain Aba 690 RNA polimerae subunit B (rpoB) gene partial cds
KEEYKIFEEAARERVIRLLKGQESNGGGSTKRGDKLSEDLLSGLELVDLLEIQPADEAIAERLTQIQVFLKEKSAEIDEKFAEKKRKLATGDELTTGVLKVVKVYLAVKRRIQPGDKMAGRHGNKGVVSNILPVEDMPHDANGVPVDIVLNPLGVPSRMNVGQILETHLGMAAKGLGDKIEKMLKEQRTVLELREFLDKIYNKVGGEQEDLDSLTDEEILALAGNLRAGVPLATPVFDGAEESQIKDLLELADISRTGQTVLFDGRTGEQFDRPVTVGYMYMLKLNHLV
>OP796764.1 Acinetobacter pittii strain Api 691 RNA polimerae subunit B (rpoB) gene partial cds
KEEYKIFEEAARERVIRLLKGQESNGGGSTKRGDKLVEEVLSGLELVDLLEIQPADEAIAERLTQIQVFLKEKSAEIDEKFAEKKRKLATGDELTTGVLKVVKVYLAVKRRIQPGDKMAGRHGNKGVVSNILPVEDMPHDANGVPVDIVLNPLGVPSRMNVGQILETHLGMAAKGLGDKIEKMLKEQRTVLELREFLDKIYNKVGGEQEDLDSLTDAEVLALSGNLRAGVPLATPVFDGAEESQIKDLLELAGISRTGQTVLFDGRTGEQFDRPVTVGYMYMLKLNHLV
>OP796765.1 Acinetobacter baumannii strain Aba 780 RNA polimerae subunit B (rpoB) gene partial cds
KEEYKIFEEAARERVIRLLKGQESNGGGSTKRGDKLSEDLLSGLELVDLLEIQPADEAIAERLTQIQVFLKEKSAEIDEKFAEKKRKLATGDELTTGVLKVVKVYLAVKRRIQPGDKMAGRHGNKGVVSNILPVEDMPHDANGVPVDIVLNPLGVPSRMNVGQILETHLGMAAKGLGDKIEKMLKEQRTVLELREFLDKIYNKVGGEQEDLDSLTDEEILALAGNLRAGVPLATPVFDGAEESQIKDLLELADISRTGQTVLFDGRTGEQFDRPVTVGYMYMLKLNHLV
>OP796766.1 Acinetobacter baumannii strain Aba 923 RNA polimerae subunit B (rpoB) gene partial cds
KEEYKIFEEAARERVIRLLKGQESNGGGSTKRGDKLSEDLLSGLELVDLLEIQPADEAIAERLTQIQVFLKEKSAEIDEKFAEKKRKLATGDELTTGVLKVVKVYLAVKRRIQPGDKMAGRHGNKGVVSNILPVEDMPHDANGVPVDIVLNPLGVPSRMNVGQILETHLGMAAKGLGDKIEKMLKEQRTVLELREFLDKIYNKVGGEQEDLDSLTDEEILALAGNLRAGVPLATPVFDGAEESQIKDLLELADISRTGQTVLFDGRTGEQFDRPVTVGYMYMLKLNHLV
>OP796767.1 Acinetobacter baumannii strain Aba 927 RNA polimerae subunit B (rpoB) gene partial cds
KEEYKIFEEAARERVIRLLKGQESNGGGSTKRGDKLSEDLLSGLELVDLLEIQPADEAIAERLTQIQVFLKEKSAEIDEKFAEKKRKLATGDELTTGVLKVVKVYLAVKRRIQPGDKMAGRHGNKGVVSNILPVEDMPHDANGVPVDIVLNPLGVPSRMNVGQILETHLGMAAKGLGDKIEKMLKEQRTVLELREFLDKIYNKVGGEQEDLDSLTDEEILALAGNLRAGVPLATPVFDGAEESQIKDLLELADISRTGQTVLFDGRTGEQFDRPVTVGYMYMLKLNHLV
>OP796768.1 Acinetobacter baumannii strain Aba 973 RNA polimerae subunit B (rpoB) gene partial cds
KEEYKIFEEAARERVIRLLKGQESNGGGSTKRGDKLSEDLLSGLELVDLLEIQPADEAIAERLTQIQVFLKEKSAEIDEKFAEKKRKLATGDELTTGVLKVVKVYLAVKRRIQPGDKMAGRHGNKGVVSNILPVEDMPHDANGVPVDIVLNPLGVPSRMNVGQILETHLGMAAKGLGDKIEKMLKEQRTVLELREFLDKIYNKVGGEQEDLDSLTDEEILALAGNLRAGVPLATPVFDGAEESQIKDLLELADISRTGQTVLFDGRTGEQFDRPVTVGYMYMLKLNHLV
>OP796769.1 Acinetobacter baumannii strain Aba 985 RNA polimerae subunit B (rpoB) gene partial cds
KEEYKIFEEAARERVIRLLKGQESNGGGSTKRGDKLSEDLLSGLELVDLLEIQPADEAIAERLTQIQVFLKEKSAEIDEKFAEKKRKLATGDELTTGVLKVVKVYLAVKRRIQPGDKMAGRHGNKGVVSNILPVEDMPHDANGVPVDIVLNPLGVPSRMNVGQILETHLGMAAKGLGDKIEKMLKEQRTVLELREFLDKIYNKVGGEQEDLDSLTDEEILALAGNLRAGVPLATPVFDGAEESQIKDLLELADISRTGQTVLFDGRTGEQFDRPVTVGYMYMLKLNHLV
>OP796770.1 Acinetobacter baumannii strain Aba 989 RNA polimerae subunit B (rpoB) gene partial cds
KEEYKIFEEAARERVIRLLKGQESNGGGSTKRGDKLSEDLLSGLELVDLLEIQPADEAIAERLTQIQVFLKEKSAEIDEKFAEKKRKLATGDELTTGVLKVVKVYLAVKRRIQPGDKMAGRHGNKGVVSNILPVEDMPHDANGVPVDIVLNPLGVPSRMNVGQILETHLGMAAKGLGDKIEKMLKEQRTVLELREFLDKIYNKVGGEQEDLDSLTDEEILALAGNLRAGVPLATPVFDGAEESQIKDLLELADISRTGQTVLFDGRTGEQFDRPVTVGYMYMLKLNHLV
>OP796771.1 Acinetobacter baumannii strain Aba 997 RNA polimerae subunit B (rpoB) gene partial cds
KEEYKIFEEAARERVIRLLKGQESNGGGSTKRGDKLSEDLLSGLELVDLLEIQPADEAIAERLTQIQVFLKEKSAEIDEKFAEKKRKLATGDELTTGVLKVVKVYLAVKRRIQPGDKMAGRHGNKGV
>OP796772.1 Acinetobacter baumannii strain Aba 1004 RNA polimerae subunit B (rpoB) gene partial cds
KEEYKIFEEAARERVIRLLKGQESNGGGSTKRGDKLSEDLLSGLELVDLLEIQPADEAIAERLTQIQVFLKEKSAEIDEKFAEKKRKLATGDELTTGVLKVVKVYLAVKRRIQPGDKMAGRHGNKGVVSNILPVEDMPHDANGVPVDIVLNPLGVPSRMNVGQILETHLGMAAKGLGDKIEKMLKEQRTVLELREFLDKIYNKVGGEQEDLDSLTDEEILALAGNLRAGVPLATPVFDGAEESQIKDLLELADISRTGQTVLFDGRTGEQFDRPVTVGYMYMLKLNHLV
>OP796773.1 Acinetobacter baumannii strain Aba 1064 RNA polimerae subunit B (rpoB) gene partial cds
KEEYKIFEEAARERVIRLLKGQESNGGGSTKRGDKLSEDLLSGLELVDLLEIQPADEAIAERLTQIQVFLKEKSAEIDEKFAEKKRKLATGDELTTGVLKVVKVYLAVKRRIQPGDKMAGRHGNKGVVSNILPVEDMPHDANGVPVDIVLNPLGVPSRMNVGQILETHLGMAAKGLGDKIEKMLKEQRTVLELREFLDKIYNKVGGEQEDLDSLTDEEILALAGNLRAGVPLATPVFDGAEESQIKDLLELADISRTGQTVLFDGRTGEQFDRPVTVGYMYMLKLNHLV
>OP796774.1 Acinetobacter baumannii strain Aba 1109 RNA polimerae subunit B (rpoB) gene partial cds
KEEYKIFEEAARERVIRLLKGQESNGGGSTKRGDKLSEDLLSGLELVDLLEIQPADEAIAERLTQIQVFLKEKSAEIDEKFAEKKRKLATGDELTTGVLKVVKVYLAVKRRIQPGDKMAGRHGNKGVVSNILPVEDMPHDANGVPVDIVLNPLGVPSRMNVGQILETHLGMAAKGLGDKIEKMLKEQRTVLELREFLDKIYNKVGGEQEDLDSLTDEEILALAGNLRAGVPLATPVFDGAEESQIKDLLELADISRTGQTVLFDGRTGEQFDRPVTVGYMYMLKLNHLV
>OP796775.1 Acinetobacter baumannii strain Aba 1119 RNA polimerae subunit B (rpoB) gene partial cds
KEEYKIFEEAARERVIRLLKGQESNGGGSTKRGDKLSEDLLSGLELVDLLEIQPADEAIAERLTQIQVFLKEKSAEIDEKFAEKKRKLATGDELTTGVLKVVKVYLAVKRRIQPGDKMAGRHGNKGVVSNILPVEDMPHDANGVPVDIVLNPLGVPSRMNVGQILETHLGMAAKGLGDKIEKMLKEQRTVLELREFLDKIYNKVGGEQEDLDSLTDEEILALAGNLRAGVPLATPVFDGAEESQIKDLLELADISRTGQTVLFDGRTGEQFDRPVTVGYMYMLKLNHLV
>OP796776.1 Acinetobacter baumannii strain Aba 1138 RNA polimerae subunit B (rpoB) gene partial cds
KEEYKIFEEAARERVIRLLKGQESNGGGSTKRGDKLSEDLLSGLELVDLLEIQPADEAIAERLTQIQVFLKEKSAEIDEKFAEKKRKLATGDELTTGVLKVVKVYLAVKRRIQPGDKMAGRHGNKGVVSNILPVEDMPHDANGVPVDIVLNPLGVPSRMNVGQILETHLGMAAKGLGDKIEKMLKEQRTVLELREFLDKIYNKVGGEQEDLDSLTDEEILALAGNLRAGVPLATPVFDGAEESQIKDLLELADISRTGQTVLFDGRTGEQFDRPVTVGYMYMLKLNHLV
>OP796777.1 Acinetobacter baumannii strain Aba 1139 RNA polimerae subunit B (rpoB) gene partial cds
KEEYKIFEEAARERVIRLLKGQESNGGGSTKRGDKLSEDLLSGLELVDLLEIQPADEAIAERLTQIQVFLKEKSAEIDEKFAEKKRKLATGDELTTGVLKVVKVYLAVKRRIQPGDKMAGRHGNKGVVSNILPVEDMPHDANGVPVDIVLNPLGVPSRMNVGQILETHLGMAAKGLGDKIEKMLKEQRTVLELREFLDKIYNKVGGEQEDLDSLTDEEILALAGNLRAGVPLATPVFDGAEESQIKDLLELADISRTGQTVLFDGRTGEQFDRPVTVGYMYMLKLNHLV
>OP796778.1 Acinetobacter pittii strain Api 1175 RNA polimerae subunit B (rpoB) gene partial cds
KEEYKIFEEAARERVIRLLKGQESNGGGSTKRGDKLVEEVLSGLELVDLLEIQPADEAIAERLTQIQVFLKEKSAEIDEKFAEKKRKLATGDELTTGVLKVVKVYLAVKRRIQPGDKMAGRHGNKGVVSNILPVEDMPHDANGVPVDIVLNPLGVPSRMNVGQILETHLGMAAKGLGDKIEKMLKEQRTVLELREFLDKIYNKVGGEQEDLDSLTDAEVLALSGNLRAGVPLATPVFDGAEESQIKDLLELAGISRTGQTVLFDGRTGEQFDRPVTVGYMYMLKLNHLV
>OP796779.1 Acinetobacter baumannii strain Aba 1352 RNA polimerae subunit B (rpoB) gene partial cds
KEEYKIFEEAARERVIRLLKGQESNGGGSTKRGDKLSEDLLSGLELVDLLEIQPADEAIAERLTQIQVFLKEKSAEIDEKFAEKKRKLATGDELTTGVLKVVKVYLAVKRRIQPGDKMAGRHGNKGVVSNILPVEDMPHDANGVPVDIVLNPLGVPSRMNVGQILETHLGMAAKGLGDKIEKMLKEQRTVLELREFLDKIYNKVGGEQEDLDSLTDEEILALAGNLRAGVPLATPVFDGAEESQIKDLLELADISRTGQTVLFDGRTGEQFDRPVTVGYMYMLKLNHLV
>OP796780.1 Acinetobacter baumannii strain Aba 1367 RNA polimerae subunit B (rpoB) gene partial cds
KEEYKIFEEAARERVIRLLKGQESNGGGSTKRGDKLSEDLLSGLELVDLLEIQPADEAIAERLTQIQVFLKEKSAEIDEKFAEKKRKLATGDELTTGVLKVVKVYLAVKRRIQPGDKMAGRHGNKGVVSNILPVEDMPHDANGVPVDIVLNPLGVPSRMNVGQILETHLGMAAKGLGDKIEKMLKEQRTVLELREFLDKIYNKVGGEQEDLDSLTDEEILALAGNLRAGVPLATPVFDGAEESQIKDLLELADISRTGQTVLFDGRTGEQFDRPVTVGYMYMLKLNHLV
>OP796781.1 Acinetobacter baumannii strain Aba 1368 RNA polimerae subunit B (rpoB) gene partial cds
KEEYKIFEEAARERVIRLLKGQESNGGGSTKRGDKLSEDLLSGLELVDLLEIQPADEAIAERLTQIQVFLKEKSAEIDEKFAEKKRKLATGDELTTGVLKVVKVYLAVKRRIQPGDKMAGRHGNKGVVSNILPVEDMPHDANGVPVDIVLNPLGVPSRMNVGQILETHLGMAAKGLGDKIEKMLKEQRTVLELREFLDKIYNKVGGEQEDLDSLTDEEILALAGNLRAGVPLATPVFDGAEESQIKDLLELADISRTGQTVLFDGRTGEQFDRPVTVGYMYMLKLNHLV
