# Supplementary material for: Carbapenemase genes in clinical and environmental isolates of Acinetobacter spp. from Quito, Ecuador
Source: PeerJ. 2024 Apr 25;12:e17199. doi: 10.7717/peerj.17199 (PMC11056107; doi:10.7717/peerj.17199)
Supplement: Supplemental Information 11 [file peerj-12-17199-s011.fas]

>MF594778.2 Acinetobacter baumannii strain 15-0659 OXA-24 family carbapenem-hydrolyzing class D beta-lactamase OXA-72 (blaOXA) gene partial cds
MKKFILPIFSISILVSLSACSSIKTKSEDNFHISSQQHEKAIKSYFDEAQTQGVIIIKEGKNLSTYGNALARANKEYVPASTFKMLNALIGLENHKATTNEIFKWDGKKRTYPMWEKDMTLGEAMALSAVPVYQELARRTGLELMQKEVKRVNFGNTNIGTQVDNFWLVGPLKITPVQEVNFADDLAHNRLPFKLETQEEVKKMLLIKEVNGSKIYAKSGWGMDVTPQVGWLTGWVEQANGKKIPFSLNLEMKEGMSGSIRNEITYKSLENL
>MF594779.2 Acinetobacter baumannii strain 15-0985 OXA-24 family carbapenem-hydrolyzing class D beta-lactamase OXA-72 (blaOXA) gene partial cds
MKKFILPIFSISILVSLSACSSIKTKSEDNFHISSQQHEKAIKSYFDEAQTQGVIIIKEGKNLSTYGNALARANKEYVPASTFKMLNALIGLENHKATTNEIFKWDGKKRTYPMWEKDMTLGEAMALSAVPVYQELARRTGLELMQKEVKRVNFGNTNIGTQVDNFWLVGPLKITPVQEVNFADDLAHNRLPFKLETQEEVKKMLLIKEVNGSKIYAKSGWGMDVTPQVGWLTGWVEQANGKKIPFSLNLEMKEGMSGSIRNEITYKSLENL
>MF594780.2 Acinetobacter baumannii strain 15-1367 OXA-24 family carbapenem-hydrolyzing class D beta-lactamase (blaOXA) gene partial cds
-------------------------------------------------------------------------------------------------------------------------------------------------------------------------------------FADDLAHNRLPFKLETQEEVKKMLLIKEVNGSKIYAKSGWGMDVTPQVGWLTGWVEQANGKKIPFSLN
>MF594781.2 Acinetobacter pittii strain 15-0691 OXA-24 family carbapenem-hydrolyzing class D beta-lactamase (blaOXA) gene complete cds
MKKFILPIFSISILVSLSACSSIKTKSEDNFHISSQQHEKAIKSYFDEAQTQGVIIIKEGKNLSTYGNALARANKEYVPASTFKMLNALIGLENHKATTNEIFKWDGKKRTYPMWEKDMTLGEAMALSAVPVYQELARRTGLELMQKEVKRVNFGNTNIGTQVDNFWLVGPLKITPVQEVNFADDLAHNRLPFKLETQEEVKKMLLIKEVNGSKIYAKSGWGMDVTPQVGWLTGWVEQANGKKIPFSLNLEMKEGMSGSIRNEITYKSLENLGII*
>MF594782.2 Acinetobacter pittii strain 15-1175 OXA-24 family carbapenem-hydrolyzing class D beta-lactamase (blaOXA) gene partial cds
MKKFILPIFSISILVSLSACSSIKTKSEDNFHISSQQHEKAIKSYFDEAQTQGVIIIKEGKNLSTYGNALARANKEYVPASTFKMLNALIGLENHKATTNEIFKWDGKKRTYPMWEKDMTLGEAMALSAVPVYQELARRTGLELMQKEVKRVNFGNTNIGTQVDNFWLVGPLKITPVQEVNFADDLAHNRLPFKLETQEEVKKMLLIKEVNGSKIYAKSGWGMDVTPQVGWLTGWVEQANGKKIPFSLNLEMKEGMSGSIRNEITYKSLENL
>MF594783.2 Acinetobacter baumannii strain 15-1064 OXA-24 family carbapenem-hydrolyzing class D beta-lactamase OXA-72 (blaOXA) gene partial cds
MKKFILPIFSISILVSLSACSSIKTKSEDNFHISSQQHEKAIKSYFDEAQTQGVIIIKEGKNLSTYGNALARANKEYVPASTFKMLNALIGLENHKATTNEIFKWDGKKRTYPMWEKDMTLGEAMALSAVPVYQELARRTGLELMQKEVKRVNFGNTNIGTQVDNFWLVGPLKITPVQEVNFADDLAHNRLPFKLETQEEVKKMLLIKEVNGSKIYAKSGWGMDVTPQVGWLTGWVEQANGKKIPFSLNLEMKEGMSGSIRNEITYKSLENL
