# Supplementary material for: Carbapenemase genes in clinical and environmental isolates of Acinetobacter spp. from Quito, Ecuador
Source: PeerJ. 2024 Apr 25;12:e17199. doi: 10.7717/peerj.17199 (PMC11056107; doi:10.7717/peerj.17199)
Supplement: Supplemental Information 13 [file peerj-12-17199-s013.fas]

>Api_1175 [gene=blaOXA] [protein=OXA-143 family carbapenem-hydrolyzing class D beta-lactamase OXA-143-like] Acinetobacter pittii strain 15-1175 OXA-143 family carbapenem-hydrolyzing class D beta-lactamase (blaOXA-143-like)
SSIQNKFENTSDISDQQHEKAIKSYFDEAQTQGVIIIKEGKNIRIYGNNLVRAHTEYVPASTFKMLNALIGLENHKATTTEIFKWDGKKRSYPVWEKDMTLGDAMALSAVPVYQELARRTGLDLMQKEVKRVGFGNMNIGTQVNNFWLVGPLKITPIQEANFADDLANNRLPFKLETQEEVKKMLLIKEVNGSKIYAKSGWGMDVTPQVGWLTGWVEKSNGEKVPFSLNLEM
